# Supplementary material for: Using Single-Voxel Magnetic Resonance Spectroscopy Data Acquired at 1.5T to Classify Multivoxel Data at 3T: A Proof-of-Concept Study
Source: Cancers (Basel). 2023 Jul 21;15(14):3709. doi: 10.3390/cancers15143709 (PMC10377805; doi:10.3390/cancers15143709)
Supplement: Supplementary file 1 [file cancers-15-03709-s001.zip]

Archive with 3 entries (3 files):
- Supplementary Materials A-20230720.pdf
- Supplementary Materials B-20230720.pdf
- Supplementary Materials C-20230720.pdf
